# Supplementary material for: Regioselective Synthesis of 5-Substituted 3-(β-d-Glycopyranosyl)isoxazoles and -isoxazolines by 1,3-Dipolar Cycloaddition as Potential Anticancer Agents and Glycogen Phosphorylase Inhibitors
Source: Int J Mol Sci. 2025 Aug 22;26(17):8167. doi: 10.3390/ijms26178167 (PMC12427784; doi:10.3390/ijms26178167)
Supplement: Supplementary file 1 [file ijms-26-08167-s001.zip]

Archive with 1 entries (1 files):
- ijms-3815418-supplementary.pdf
